# Supplementary material for: Influence of Self-Care on the Quality of Life of Elderly People with Chronic Non-Communicable Diseases: A Systematic Review
Source: Healthcare (Basel). 2026 Jan 26;14(3):308. doi: 10.3390/healthcare14030308 (PMC12896789; doi:10.3390/healthcare14030308)
Supplement: Supplementary file 1 [file healthcare-14-00308-s001.zip]

Archive with 1 entries (1 files):
- healthcare-4065740-supplementary.pdf
